# Supplementary material for: Etiology-Based Comparative Evaluation of Toxic Hepatitis in a Tertiary Referral Cohort: Drug-Induced, Herb-Induced, Mushroom Poisoning, and Other Toxic Exposures
Source: Medicina (Kaunas). 2026 Jul 3;62(7):1290. doi: 10.3390/medicina62071290 (PMC13413763; doi:10.3390/medicina62071290)
Supplement: Supplementary file 1 [file medicina-62-01290-s001.zip]

Archive with 1 entries (1 files):
- medicina-4376225-supplementary.pdf
